# Supplementary material for: Design deep neural network architecture using a genetic algorithm for estimation of pile bearing capacity
Source: PLoS One. 2020 Dec 17;15(12):e0243030. doi: 10.1371/journal.pone.0243030 (PMC7746167; doi:10.1371/journal.pone.0243030)
Supplement: S1 File — (CSV) [file pone.0243030.s001.csv]

No	D	Z1	Z2	Z3	Zp	Zg	Zt	Zm	Nsh	Nt	Pu
1	400	4.35	8	1	2.05	3.48	2.08	15.4	13.35	7.631086142	1395
2	300	3.4	5.25	0	3.4	3.47	3.42	12.05	8.65	6.75	559.8
3	300	3.4	5.3	0	3.4	3.52	3.42	12.1	8.7	6.76	508.9
4	400	4.25	8	0.9	2.15	3.56	2.26	15.3	13.15	7.61	1395
5	400	3.4	7.3	0	3.4	3.49	3.39	14.1	10.7	7.28	1068.8
6	300	3.4	5.3	0	3.4	3.5	3.4	12.1	8.7	6.76	661.6
7	400	4.35	8	1.06	2.05	3.55	2.09	15.46	13.41	7.66	1321
8	400	3.85	7.55	0	2.95	3.63	3.28	14.35	11.4	7.14	1440
9	400	4.65	7.35	0	2.15	3.55	3.4	14.15	12	6.79	1392
10	400	4.35	8	1.06	2.05	3.56	2.1	15.46	13.41	7.66	1321
11	400	3.85	7.3	0	2.95	3.7	3.6	14.1	11.15	7.08	1440
12	300	3.4	5.25	0	3.4	3.49	3.44	12.05	8.65	6.748554913	559.8
13	300	3.4	5.25	0	3.4	3.47	3.42	12.05	8.65	6.75	585.4
14	400	3.4	7.22	0	3.4	3.45	3.43	14.02	10.62	7.26	1240
15	300	3.4	5.27	0	3.4	3.51	3.44	12.07	8.67	6.754901961	661.6
16	400	4.1	2.08	0	2.7	3.63	2.75	8.88	6.18	4.855987055	432
17	400	3.45	8	0.3	2.95	3.65	2.95	14.7	11.75	7.59	1152
18	400	4.75	7.4	0	2.05	3.55	3.35	14.2	12.15	6.76	1440
19	400	4.1	1.71	0	2.7	3.26	2.75	8.51	5.81	4.56	423.9
20	400	4.65	7.5	0	2.15	3.59	3.29	14.3	12.15	6.82	1551
21	400	3.4	7.28	0	3.4	3.48	3.4	14.08	10.68	7.27	1318
22	300	3.4	5.22	0	3.4	3.45	3.43	12.02	8.62	6.738979118	559.8
23	300	3.4	5.2	0	3.4	3.4	3.4	12	8.6	6.73	559
24	400	3.45	8	0.19	2.95	3.56	2.97	14.59	11.64	7.52	1318
25	400	5.4	6.3	0	2.15	3.52	1.06	13.1	14.7	5.5	1056
26	400	4.45	8	1.04	1.95	3.44	2	15.44	13.49	7.61	1128.6
27	400	4.35	8	0.1	2.05	3.48	2.98	14.5	12.45	7.098393574	1392
28	400	4.25	8	0.4	2.15	3.59	2.79	14.8	12.65	7.32	1551
29	300	3.4	5.2	0	3.4	3.42	3.42	12	8.6	6.73	661.6
30	400	3.45	8	0.07	2.95	3.42	2.95	14.47	11.52	7.44	1240
31	300	3.4	5.25	0	3.4	3.46	3.41	12.05	8.65	6.75	610.7
32	300	3.4	5.2	0	3.4	3.4	3.4	12	8.6	6.73	559.8
33	400	4.25	8	0.91	2.15	3.56	2.25	15.31	13.16	7.62	1473
34	400	4.35	8	0.6	2.05	3.5	2.5	15	12.95	7.403474903	1297.8
35	400	3.85	7.2	0	2.95	3.57	3.57	14	11.05	7.06	1440
36	300	3.4	5.22	0	3.4	3.44	3.42	12.02	8.62	6.74	610.7
37	300	3.4	5.28	0	3.4	3.5	3.42	12.08	8.68	6.76	661.6
38	400	4.35	8	1.09	2.05	3.58	2.09	15.49	13.44	7.680431548	1224.8
39	400	4.35	8	0.95	2.05	3.44	2.09	15.35	13.3	7.603383459	1152
40	400	4.35	8	1.02	2.05	3.48	2.06	15.42	13.37	7.6421092	1248
41	400	3.4	7.3	0	3.4	3.54	3.44	14.1	10.7	7.28	967
42	300	3.4	5.3	0	3.4	3.52	3.42	12.1	8.7	6.76	610.7
43	400	3.4	7.3	0	3.4	3.51	3.41	14.1	10.7	7.28	1068.8
44	400	3.45	8	0.13	2.95	3.48	2.95	14.53	11.58	7.48	1240
45	300	3.4	5.3	0	3.4	3.51	3.41	12.1	8.7	6.76	661.6
46	400	3.45	8	0.25	2.95	3.64	2.99	14.65	11.7	7.55	1119.7
47	300	3.4	5.32	0	3.4	3.55	3.43	12.12	8.72	6.77	661.6
48	400	4.2	8	0.8	2.2	3.49	2.29	15.2	13	7.58	1395
49	400	4.35	8	0.96	2.05	3.43	2.07	15.36	13.31	7.608940646	1119.7
50	400	4.35	8	0.75	2.05	3.45	2.3	15.15	13.1	7.490458015	1323.2
51	300	3.4	5.3	0	3.4	3.5	3.4	12.1	8.7	6.76	559.8
52	400	4.35	8	1.05	2.05	3.5	2.05	15.45	13.4	7.66	1344
53	400	4.35	8	0.9	2.05	3.42	2.12	15.3	13.25	7.575471698	1395
54	400	4.75	7.25	0	2.05	3.62	3.57	14.05	12	6.73	1425
55	400	4.35	8	0.99	2.05	3.49	2.1	15.39	13.34	7.63	1224.8
56	400	3.4	7.3	0	3.4	3.5	3.4	14.1	10.7	7.28	1056
57	400	3.4	7.26	0	3.4	3.46	3.4	14.06	10.66	7.27	1152
58	300	3.4	5.26	0	3.4	3.47	3.41	12.06	8.66	6.751732102	559.8
59	300	3.4	5.2	0	3.4	3.43	3.43	12	8.6	6.73	661.6
60	400	4.35	8	0.95	2.05	3.41	2.06	15.35	13.3	7.603383459	1323.2
61	300	3.4	5.25	0	3.4	3.49	3.44	12.05	8.65	6.75	559.8
62	400	4.35	8	1.08	2.05	3.56	2.08	15.48	13.43	7.674981385	1344
63	300	3.4	5.22	0	3.4	3.44	3.42	12.02	8.62	6.74	661.6
64	400	4.35	8	1.08	2.05	3.53	2.05	15.48	13.43	7.67	1248
65	400	4.35	8	1.2	2.05	3.62	2.02	15.6	13.55	7.74	1119.7
66	400	4.45	8	1.1	1.95	3.5	2	15.5	13.55	7.65	1128.6
67	300	3.4	5.23	0	3.4	3.47	3.44	12.03	8.63	6.74	559.8
68	400	4.35	8	1	2.05	3.55	2.15	15.4	13.35	7.63	1344
69	400	4.25	8	1.02	2.15	3.58	2.16	15.42	13.27	7.68	1248
70	300	3.4	5.2	0	3.4	3.42	3.42	12	8.6	6.73	559.8
71	400	3.45	8	0.14	2.95	3.52	2.98	14.54	11.59	7.482743745	885
72	300	3.4	5.2	0	3.4	3.42	3.42	12	8.6	6.73255814	610.7
73	400	3.4	7.32	0	3.4	3.57	3.45	14.12	10.72	7.28	1032.4
74	300	3.4	5.2	0	3.4	3.43	3.43	12	8.6	6.73	585.35
75	400	4.35	8	1.22	2.05	3.67	2.05	15.62	13.57	7.75	1248
76	400	4.1	1.9	0	2.7	3.43	2.73	8.7	6	4.716666667	620
77	400	4.25	8	1	2.15	3.55	2.15	15.4	13.25	7.669811321	1248
78	300	3.4	5.23	0	3.4	3.45	3.42	12.03	8.63	6.74	559.8
79	300	3.4	5.25	0	3.4	3.48	3.43	12.05	8.65	6.75	610.7
80	300	3.4	5.2	0	3.4	3.4	3.4	12	8.6	6.73	610.7
81	400	4.1	2	0	2.7	3.54	2.74	8.8	6.1	4.8	712.5
82	400	3.85	7.2	0	2.95	3.56	3.56	14	11.05	7.06	1440
83	400	3.45	8	0.11	2.95	3.46	2.95	14.51	11.56	7.463235294	1240
84	400	4.35	8	0.95	2.05	3.48	2.13	15.35	13.3	7.6	1392
85	400	4.05	8	0.8	2.35	3.56	2.36	15.2	12.85	7.64	1318
86	400	4.75	7.2	0	2.05	3.68	3.68	14	11.95	6.72	1344
87	400	4.35	8	1.01	2.05	3.46	2.05	15.41	13.36	7.64	1473
88	300	3.4	5.3	0	3.4	3.52	3.42	12.1	8.7	6.764367816	508.9
89	300	3.4	5.2	0	3.4	3.41	3.41	12	8.6	6.73	610.7
90	400	4.35	8	1.08	2.05	3.58	2.1	15.48	13.43	7.67	1224.8
91	400	4.35	8	0.9	2.05	3.4	2.1	15.3	13.25	7.58	1395
92	400	4.35	8	0.97	2.05	3.47	2.1	15.37	13.32	7.61	1395
93	300	3.4	5.25	0	3.4	3.48	3.43	12.05	8.65	6.75	610.7
94	300	3.4	5.25	0	3.4	3.46	3.41	12.05	8.65	6.75	559.8
95	300	3.4	5.2	0	3.4	3.48	3.48	12	8.6	6.73	611.6
96	300	3.4	5.25	0	3.4	3.49	3.44	12.05	8.65	6.75	610.7
97	400	4.35	8	0.6	2.05	3.4	2.4	15	12.95	7.4	1473
98	400	4.35	8	1.02	2.05	3.47	2.05	15.42	13.37	7.64	1473
99	400	4.35	8	0.3	2.05	3.45	2.75	14.7	12.65	7.22	1473
100	300	3.4	5.2	0	3.4	3.42	3.42	12	8.6	6.73	610.7
101	400	4.35	8	0.9	2.05	3.46	2.16	15.3	13.25	7.58	1395
102	400	4.35	8	1.05	2.05	3.53	2.08	15.45	13.4	7.65858209	1473
103	400	3.45	8	0.15	2.95	3.5	2.95	14.55	11.6	7.49	1240
104	400	3.5	8	0.17	2.9	3.47	2.9	14.57	11.67	7.48	960
105	400	4.35	8	1	2.05	3.46	2.06	15.4	13.35	7.63	1344
106	400	4.75	7.45	0	2.05	3.67	3.42	14.25	12.2	6.774590164	1440
107	400	4.35	8	1.06	2.05	3.56	2.1	15.46	13.41	7.66	1224.8
108	400	3.45	8	0.2	2.95	3.52	2.92	14.6	11.65	7.521459227	967
109	400	4.35	8	0.94	2.05	3.49	2.15	15.34	13.29	7.597817908	1395
110	300	3.4	5.2	0	3.4	3.4	3.4	12	8.6	6.73	559.8
111	300	3.4	5.2	0	3.4	3.42	3.42	12	8.6	6.73	661.6
112	400	4.1	2	0	2.7	3.56	2.76	8.8	6.1	4.8	620
113	400	4.05	8	0.66	2.35	3.46	2.4	15.06	12.71	7.56	1318
114	400	3.4	7.3	0	3.4	3.5	3.4	14.1	10.7	7.28	960
115	300	3.4	5.2	0	3.4	3.42	3.42	12	8.6	6.73	660.6
116	400	4.1	1.95	0	2.7	3.49	2.74	8.75	6.05	4.76	712.5
117	300	3.4	5.25	0	3.4	3.48	3.43	12.05	8.65	6.75	508.9
118	400	4.1	2.2	0	2.7	3.72	2.72	9	6.3	4.944444444	610.7
119	300	3.4	5.2	0	3.4	3.45	3.45	12	8.6	6.73	610.7
120	400	3.45	8	0.09	2.95	3.44	2.95	14.49	11.54	7.45017331	1318
121	400	4.35	8	1	2.05	3.48	2.08	15.4	13.35	7.63	1395
122	300	3.4	5.27	0	3.4	3.5	3.43	12.07	8.67	6.75	610.7
123	400	4.1	2	0	2.7	3.52	2.72	8.8	6.1	4.8	610.7
124	300	3.4	5.25	0	3.4	3.51	3.46	12.05	8.65	6.75	559.8
125	400	3.45	8	0.2	2.95	3.58	2.98	14.6	11.65	7.52	1068.8
126	400	3.4	7.35	0	3.4	3.56	3.41	14.15	10.75	7.29	1052.4
127	300	3.4	5.22	0	3.4	3.44	3.42	12.02	8.62	6.738979118	559.8
128	400	4.05	8	0.7	2.35	3.47	2.37	15.1	12.75	7.58	1318
129	400	4.35	8	0.05	2.05	3.58	3.13	14.45	12.4	7.07	1344
130	300	3.4	5.26	0	3.4	3.51	3.45	12.06	8.66	6.75	610.7
131	400	4.05	8	0.7	2.35	3.48	2.38	15.1	12.75	7.58	1240
132	300	3.4	5.25	0	3.4	3.47	3.42	12.05	8.65	6.75	559.8
133	400	3.4	7.24	0	3.4	3.44	3.4	14.04	10.64	7.26	1395
134	300	3.4	5.25	0	3.4	3.48	3.43	12.05	8.65	6.75	508.9
135	300	3.4	5.3	0	3.4	3.5	3.4	12.1	8.7	6.76	610.7
136	400	4.35	8	1.05	2.05	3.54	2.09	15.45	13.4	7.66	1224.8
137	300	3.4	5.2	0	3.4	3.42	3.42	12	8.6	6.73	610.7
138	300	3.4	5.3	0	3.4	3.51	3.41	12.1	8.7	6.76	559.8
139	400	4.45	8	1.04	1.95	3.43	1.99	15.44	13.49	7.614899926	1128.6
140	300	3.4	5.2	0	3.4	3.38	3.38	12	8.6	6.73255814	610.7
141	300	3.4	5.25	0	3.4	3.48	3.43	12.05	8.65	6.75	559.8
142	400	4.35	8	1.01	2.05	3.46	2.05	15.41	13.36	7.64	1318
143	400	4.75	7.31	0	2.05	3.61	3.5	14.11	12.06	6.74	1440
144	300	3.4	5.22	0	3.4	3.45	3.43	12.02	8.62	6.74	559.8
145	400	4.35	8	1	2.05	3.45	2.05	15.4	13.35	7.631086142	1248
146	400	4.45	8	1.16	1.95	3.55	1.99	15.56	13.61	7.680014695	1224.8
147	300	3.4	5.22	0	3.4	3.44	3.42	12.02	8.62	6.74	610.7
148	400	4.35	8	0.98	2.05	3.48	2.1	15.38	13.33	7.62	1224.8
149	300	3.4	5.25	0	3.4	3.47	3.42	12.05	8.65	6.75	610.7
150	300	3.4	5.25	0	3.4	3.48	3.43	12.05	8.65	6.748554913	559.8
151	300	3.4	5.25	0	3.4	3.49	3.44	12.05	8.65	6.75	555.3
152	300	3.4	5.2	0	3.4	3.4	3.4	12	8.6	6.73255814	559.8
153	400	4.35	8	1.05	2.05	3.55	2.1	15.45	13.4	7.66	1224.8
154	300	3.4	5.24	0	3.4	3.45	3.41	12.04	8.64	6.75	661.6
155	400	4.35	8	0.3	2.05	3.5	2.8	14.7	12.65	7.223320158	1297.8
156	400	4.25	8	1	2.15	3.56	2.16	15.4	13.25	7.67	1344
157	300	3.4	5.2	0	3.4	3.41	3.41	12	8.6	6.73	610.7
158	400	4.1	1.66	0	2.7	3.21	2.75	8.46	5.76	4.52	423.9
159	400	4.75	7.25	0	2.05	3.65	3.6	14.05	12	6.73	1425
160	300	3.4	5.25	0	3.4	3.48	3.43	12.05	8.65	6.75	559.8
161	300	3.4	5.25	0	3.4	3.47	3.42	12.05	8.65	6.75	559.8
162	300	3.4	5.2	0	3.4	3.43	3.43	12	8.6	6.73	610.7
163	400	4.75	7.6	0	2.05	3.49	3.09	14.4	12.35	6.807692308	1473
164	300	3.4	5.2	0	3.4	3.42	3.42	12	8.6	6.73	610.7
165	400	3.45	8	0.13	2.95	3.51	2.98	14.53	11.58	7.48	1344
166	400	3.45	8	0.15	2.95	3.51	2.96	14.55	11.6	7.49	1017.9
167	400	4.35	8	1	2.05	3.5	2.1	15.4	13.35	7.63	1224.8
168	400	3.45	8	0.13	2.95	3.48	2.95	14.53	11.58	7.48	1318
169	400	4.35	8	1.02	2.05	3.47	4.05	15.42	13.37	7.64	1318
170	400	4.35	8	1	2.05	3.55	2.15	15.4	13.35	7.631086142	1344
171	400	3.5	8	0.2	2.9	3.5	2.9	14.6	11.7	7.5	1056
172	300	3.4	5.2	0	3.4	3.42	3.42	12	8.6	6.73	610.7
173	400	4.35	8	0.9	2.05	3.38	2.08	15.3	13.25	7.58	1395
174	400	4.45	8	1.1	1.95	3.46	1.96	15.5	13.55	7.65	1248
175	300	3.4	5.25	0	3.4	3.47	3.42	12.05	8.65	6.75	610.7
176	400	3.4	7.31	0	3.4	3.56	3.45	14.11	10.71	7.28	1224.8
177	300	3.4	5.26	0	3.4	3.47	3.41	12.06	8.66	6.75	559.8
178	400	4.35	8	0.98	2.05	3.53	2.15	15.38	13.33	7.620030008	1395
179	400	4.45	8	0.99	1.95	3.38	1.99	15.39	13.44	7.59	1128.6
180	400	3.45	8	0.3	2.95	3.65	2.95	14.7	11.75	7.59	1017.9
181	400	4.35	8	1.11	2.05	3.6	2.09	15.51	13.46	7.691307578	1128.6
182	400	5.72	8	1.69	0.68	4.12	1.03	16.09	15.41	7.5	1344
183	400	4.35	8	1.05	2.05	3.55	2.1	15.45	13.4	7.66	1473
184	400	4.35	8	0.95	2.05	3.45	2.1	15.35	13.3	7.6	1395
185	300	3.4	5.25	0	3.4	3.46	3.41	12.05	8.65	6.75	407.2
186	400	3.45	8	0.17	2.95	3.54	2.97	14.57	11.62	7.5	1056
187	300	3.4	5.2	0	3.4	3.43	3.43	12	8.6	6.73	661.6
188	400	3.45	8	0.27	2.95	3.63	2.96	14.67	11.72	7.57	1152
189	400	4.35	8	1.05	2.05	3.51	2.06	15.45	13.4	7.66	1248
190	300	3.4	5.25	0	3.4	3.49	3.44	12.05	8.65	6.75	610.7
191	400	4.35	8	1.06	2.05	3.56	2.1	15.46	13.41	7.66	1224.8
192	400	4.35	8	1.11	2.05	3.6	2.09	15.51	13.46	7.69	1128.6
193	300	3.4	5.22	0	3.4	3.44	3.42	12.02	8.62	6.74	610.7
194	300	3.4	5.2	0	3.4	3.38	3.38	12	8.6	6.73	610.7
195	300	3.4	5.22	0	3.4	3.44	3.42	12.02	8.62	6.74	610.7
196	400	4.75	7.6	0	2.05	3.65	3.25	14.4	12.35	6.81	1440
197	300	3.4	5.2	0	3.4	3.42	3.42	12	8.6	6.73	559.8
198	300	3.4	5.23	0	3.4	3.44	3.41	12.03	8.63	6.74	585.35
199	400	4.35	8	1.13	2.05	3.63	2.1	15.53	13.48	7.702151335	1224.8
200	300	3.4	5.2	0	3.4	3.4	3.4	12	8.6	6.73	559.8
201	300	3.4	5.25	0	3.4	3.47	3.42	12.05	8.65	6.75	610.7
202	400	4.75	7.6	0	2.05	3.46	3.06	14.4	12.35	6.807692308	1473
203	400	4.35	8	1	2.05	3.47	2.07	15.4	13.35	7.63	1344
204	400	3.45	8	0.16	2.95	3.53	2.97	14.56	11.61	7.495693368	1056
205	300	3.4	5.25	0	3.4	3.49	3.44	12.05	8.65	6.75	661.6
206	400	4.35	8	1.05	2.05	3.5	4.35	15.45	13.4	7.66	1297.8
207	400	3.45	8	0.22	2.95	3.57	2.95	14.62	11.67	7.53	1318
208	400	4.35	8	1.09	2.05	3.57	2.08	15.49	13.44	7.68	1395
209	400	4.75	7.5	0	2.05	3.45	3.15	14.3	12.25	6.79	1297.8
210	400	4.35	8	0.9	2.05	3.38	2.08	15.3	13.25	7.58	1395
211	300	3.4	5.23	0	3.4	3.44	3.41	12.03	8.63	6.742178447	610.7
212	300	3.4	5.35	0	3.4	3.57	3.42	12.15	8.75	6.78	661.6
213	300	3.4	5.25	0	3.4	3.46	3.41	12.05	8.65	6.75	559.8
214	300	3.4	5.25	0	3.4	3.46	3.41	12.05	8.65	6.75	610.7
215	300	3.4	5.35	0	3.4	3.57	3.42	12.15	8.75	6.78	661.6
216	400	4.1	2	0	2.7	3.55	2.75	8.8	6.1	4.8	610.7
217	300	3.4	5.24	0	3.4	3.49	3.45	12.04	8.64	6.75	610.7
218	300	3.4	5.24	0	3.4	3.46	3.42	12.04	8.64	6.75	610.7
219	400	4.35	8	1.07	2.05	3.56	2.09	15.47	13.42	7.67	1224.8
220	300	3.4	5.23	0	3.4	3.44	3.41	12.03	8.63	6.74	610.7
221	300	3.4	5.2	0	3.4	3.43	3.43	12	8.6	6.73	610.7
222	400	4.35	8	1.1	2.05	3.6	2.1	15.5	13.45	7.69	1224.8
223	400	4.05	8	0.7	2.35	3.47	2.37	15.1	12.75	7.58	1240
224	300	3.4	5.2	0	3.4	3.43	3.43	12	8.6	6.73	661.6
225	300	3.4	5.2	0	3.4	3.42	3.42	12	8.6	6.73	559.8
226	300	3.4	5.2	0	3.4	3.43	3.43	12	8.6	6.73	559.8
227	300	3.4	5.22	0	3.4	3.44	3.42	12.02	8.62	6.74	559.8
228	300	3.4	5.18	0	3.4	3.36	3.38	11.98	8.58	6.73	559.8
229	400	4.35	8	1.05	2.05	3.5	2.05	15.45	13.4	7.66	1128.6
230	300	3.4	5.3	0	3.4	3.52	3.42	12.1	8.7	6.76	508.9
231	400	3.4	7.27	0	3.4	3.48	3.41	14.07	10.67	7.27	1152
232	400	4.35	8	1.03	2.05	3.48	2.05	15.43	13.38	7.65	1318
233	400	4.35	8	1.01	2.05	3.46	2.05	15.41	13.36	7.64	1473
234	400	3.4	7.3	0	3.4	3.61	3.51	14.1	10.7	7.28	1115.2
235	400	4.35	8	1.18	2.05	3.66	2.08	15.58	13.53	7.73	1056
236	400	4.35	8	1.03	2.05	3.51	2.08	15.43	13.38	7.647608371	1224.8
237	400	3.45	8	0.22	2.95	3.57	2.95	14.62	11.67	7.534275921	1344
238	400	4.35	8	1.06	2.05	3.52	2.06	15.46	13.41	7.66	1344
239	300	3.4	5.2	0	3.4	3.43	3.43	12	8.6	6.73	600.7
240	400	4.1	1.92	0	2.7	3.44	2.72	8.72	6.02	4.73	712.5
241	400	3.4	7.35	0	3.4	3.55	3.4	14.15	10.75	7.29	1017.9
242	400	4.35	8	0.7	2.05	3.49	2.39	15.1	13.05	7.46	1392
243	400	3.85	7.24	0	2.95	3.62	3.58	14.04	11.09	7.069882777	1344
244	400	3.4	7.35	0	3.4	3.57	3.42	14.15	10.75	7.29	1068.8
245	300	3.4	5.25	0	3.4	3.47	3.42	12.05	8.65	6.75	610.7
246	400	4.1	2.1	0	2.7	3.63	2.73	8.9	6.2	4.87	480
247	400	4.25	8	0.2	2.15	3.56	2.96	14.6	12.45	7.2	1392
248	400	3.4	7.27	0	3.4	3.49	3.42	14.07	10.67	7.27	1248
249	300	3.4	5.22	0	3.4	3.46	3.44	12.02	8.62	6.738979118	661.6
250	300	3.4	5.24	0	3.4	3.48	3.44	12.04	8.64	6.74537037	610.7
251	400	3.4	7.4	0	3.4	3.61	3.41	14.2	10.8	7.296296296	1088.8
252	400	4.35	8	0.95	2.05	3.45	2.1	15.35	13.3	7.6	1221.5
253	400	3.45	8	0.25	2.95	3.62	2.97	14.65	11.7	7.55	1170.6
254	400	4.45	8	1.18	1.95	3.58	2	15.58	13.63	7.690755686	1032.4
255	300	3.4	5.2	0	3.4	3.42	3.42	12	8.6	6.73	617
256	400	3.4	7.28	0	3.4	3.53	3.45	14.08	10.68	7.27	1032.4
257	300	3.4	5.27	0	3.4	3.49	3.42	12.07	8.67	6.75	559.8
258	400	4.25	8	0.96	2.15	3.53	2.17	15.36	13.21	7.65	1344
259	300	3.4	5.25	0	3.4	3.49	3.44	12.05	8.65	6.75	610.7
260	400	4.35	8	1.1	2.05	3.55	2.05	15.5	13.45	7.69	1425
261	400	3.45	8	0.25	2.95	3.6	2.95	14.65	11.7	7.553418803	960
262	400	4.35	8	1.05	2.05	3.52	2.07	15.45	13.4	7.66	1248
263	400	4.35	8	1.05	2.05	3.55	2.1	15.45	13.4	7.66	1224.8
264	400	3.45	8	0.27	2.95	3.65	2.98	14.67	11.72	7.57	1248
265	400	4.35	8	1.04	2.05	3.52	2.08	15.44	13.39	7.65	1321
266	300	3.4	5.22	0	3.4	3.44	3.42	12.02	8.62	6.738979118	617
267	400	4.35	8	1.1	2.05	3.54	2.04	15.5	13.45	7.685873606	1323.2
268	300	3.4	5.27	0	3.4	3.51	3.44	12.07	8.67	6.75	661.6
269	400	4.35	8	0.1	2.05	3.4	2.9	14.5	12.45	7.1	1473
270	300	3.4	5.25	0	3.4	3.48	3.43	12.05	8.65	6.75	661.6
271	300	3.4	5.25	0	3.4	3.48	3.43	12.05	8.65	6.75	559.8
272	400	3.85	7.5	0	2.95	3.66	3.36	14.3	11.35	7.13	1425
273	400	3.85	7.3	0	2.95	3.7	3.6	14.1	11.15	7.082959641	1440
274	400	3.5	8	0.2	2.9	3.5	2.9	14.6	11.7	7.5	1056
275	300	3.4	5.2	0	3.4	3.43	3.43	12	8.6	6.73	610.7
276	400	4.1	2	0	2.7	3.52	2.72	8.8	6.1	4.795081967	610.7
277	400	3.4	7.22	0	3.4	3.47	3.45	14.02	10.62	7.26	1128.6
278	300	3.4	5.25	0	3.4	3.47	3.42	12.05	8.65	6.75	610.7
279	400	3.45	8	0.07	2.95	3.42	2.95	14.47	11.52	7.44	1240
280	400	4.1	2.05	0	2.7	3.58	2.73	8.85	6.15	4.833333333	661.6
281	400	4.45	7.21	0	2.35	3.41	2.4	14.01	11.66	6.83	1318
282	300	3.4	5.25	0	3.4	3.48	3.43	12.05	8.65	6.75	555.4
283	400	4.35	8	0.96	2.05	3.42	2.06	15.36	13.31	7.608940646	1244
284	300	3.4	5.25	0	3.4	3.45	3.4	12.05	8.65	6.75	610.7
285	300	3.4	5.27	0	3.4	3.5	3.43	12.07	8.67	6.754901961	610.7
286	300	3.4	5.2	0	3.4	3.43	3.43	12	8.6	6.73	559.8
287	400	4.35	8	0.9	2.05	3.4	2.1	15.3	13.25	7.575471698	1473
288	300	3.4	5.25	0	3.4	3.47	3.42	12.05	8.65	6.75	610.7
289	400	4.45	8	0.94	1.95	3.34	2	15.34	13.39	7.559746079	1128.6
290	400	3.5	8	0.2	2.9	3.51	2.91	14.6	11.7	7.5	960
291	300	3.4	5.2	0	3.4	3.45	3.45	12	8.6	6.73	610.7
292	300	3.4	5.2	0	3.4	3.43	3.43	12	8.6	6.73	508.9
293	400	4.35	8	0.18	2.05	3.38	2.8	14.58	12.53	7.15	1473
294	300	3.4	5.25	0	3.4	3.45	3.4	12.05	8.65	6.75	610.7
295	400	3.4	7.28	0	3.4	3.53	3.45	14.08	10.68	7.27	1032.4
296	300	3.4	5.21	0	3.4	3.44	3.43	12.01	8.61	6.74	508.5
297	400	4.35	8	0.96	2.05	3.42	2.06	15.36	13.31	7.608940646	1119.7
298	300	3.4	5.2	0	3.4	3.43	3.43	12	8.6	6.73	559.8
299	300	3.4	5.25	0	3.4	3.46	3.41	12.05	8.65	6.75	559.8
300	400	4.35	8	0.98	2.05	3.44	2.06	15.38	13.33	7.620030008	1344
301	300	3.4	5.3	0	3.4	3.52	3.42	12.1	8.7	6.76	559.8
302	400	4.35	8	1.03	2.05	3.48	2.05	15.43	13.38	7.65	1344
303	400	4.1	2.01	0	2.7	3.53	2.72	8.81	6.11	4.8	528
304	400	4.65	7.4	0	2.15	3.59	3.39	14.2	12.05	6.8	1551
305	400	4.35	8	1.05	2.05	3.55	2.1	15.45	13.4	7.66	1221.5
306	300	3.4	5.2	0	3.4	3.45	3.45	12	8.6	6.73	610.7
307	400	3.4	7.3	0	3.4	3.5	3.4	14.1	10.7	7.28	1152
308	400	4.35	8	0.6	2.05	3.46	2.46	15	12.95	7.403474903	1395
309	400	3.5	8	0.16	2.9	3.47	2.91	14.56	11.66	7.47	1056
310	400	4.35	8	1.03	2.05	3.53	2.1	15.43	13.38	7.65	1395
311	400	3.4	7.3	0	3.4	3.48	3.38	14.1	10.7	7.28	967
312	400	3.45	5.24	0	3.35	3.44	3.4	12.04	8.69	6.72	1240
313	400	4.35	8	1.03	2.05	3.48	2.05	15.43	13.38	7.647608371	1395
314	300	3.4	5.27	0	3.4	3.49	3.42	12.07	8.67	6.75	610.7
315	400	3.45	8	0.2	2.95	3.56	2.96	14.6	11.65	7.52	1152
316	400	4.35	8	1.07	2.05	3.52	2.05	15.47	13.42	7.6695231	1082.3
317	400	3.4	7.3	0	3.4	3.5	3.4	14.1	10.7	7.275700935	900
318	300	3.4	5.2	0	3.4	3.44	3.44	12	8.6	6.73	559.8
319	400	4.2	8	0.86	2.2	3.48	2.22	15.26	13.06	7.61	1344
320	400	4.1	1.84	0	2.7	3.39	2.75	8.64	5.94	4.67	423.9
321	400	4.35	8	0.98	2.05	3.45	2.07	15.38	13.33	7.620030008	1395
322	400	4.35	8	0.95	2.05	3.41	2.06	15.35	13.3	7.6	1110.6
323	300	3.4	5.29	0	3.4	3.54	3.45	12.09	8.69	6.76	661.6
324	400	4.25	8	0.1	2.15	3.54	3.04	14.5	12.35	7.14	1551
325	400	4.65	7.5	0	2.15	3.55	3.25	14.3	12.15	6.82	1551
326	300	3.4	5.23	0	3.4	3.45	3.42	12.03	8.63	6.74	559.8
327	400	3.4	7.26	0	3.4	3.48	3.42	14.06	10.66	7.27	1032.4
328	400	4.35	8	0.96	2.05	3.46	2.1	15.36	13.31	7.61	1395
329	400	3.4	7.33	0	3.4	3.55	3.42	14.13	10.73	7.281919851	1094.25
330	300	3.4	5.24	0	3.4	3.45	3.41	12.04	8.64	6.75	610.7
331	400	4.35	8	1.04	2.05	3.49	2.05	15.44	13.39	7.65	1344
332	400	4.35	8	1.04	2.05	3.49	2.05	15.44	13.39	7.65	1395
333	400	4.35	8	1.05	2.05	3.5	2.05	15.45	13.4	7.65858209	1152
334	400	3.45	8	0.2	2.95	3.5	2.9	14.6	11.65	7.52	1017.9
335	300	3.4	5.25	0	3.4	3.49	3.44	12.05	8.65	6.75	559.8
336	400	3.4	7.35	0	3.4	3.57	3.42	14.15	10.75	7.29	1119.7
337	400	4.75	7.4	0	2.05	3.52	3.32	14.2	12.15	6.76	1425
338	400	4.35	8	1.02	2.05	3.47	2.05	15.42	13.37	7.6421092	1395
339	400	4.1	1.96	0	2.7	3.49	2.73	8.76	6.06	4.76	508.9
340	300	3.4	5.3	0	3.4	3.5	3.4	12.1	8.7	6.76	611.7
341	400	3.45	8	0.14	2.95	3.52	2.98	14.54	11.59	7.48	885
342	300	3.4	5.25	0	3.4	3.48	3.43	12.05	8.65	6.75	559.8
343	400	4.35	8	1.05	2.05	3.5	2.05	15.45	13.4	7.66	1152
344	300	3.4	5.22	0	3.4	3.44	3.42	12.02	8.62	6.74	661.6
345	300	3.4	5.24	0	3.4	3.46	3.42	12.04	8.64	6.75	559.8
346	400	3.85	7.5	0	2.95	3.68	3.38	14.3	11.35	7.13	1425
347	400	4.45	8	1.01	1.95	3.4	1.99	15.41	13.46	7.6	1128.6
348	400	3.85	7.36	0	2.95	3.66	3.5	14.16	11.21	7.1	1344
349	400	3.45	8	0.15	2.95	3.64	3.09	14.55	11.6	7.49	1344
350	300	3.4	5.25	0	3.4	3.48	3.43	12.05	8.65	6.75	610.7
351	300	3.4	5.3	0	3.4	3.52	3.42	12.1	8.7	6.76	661.6
352	400	4.25	8	0.2	2.15	3.55	2.95	14.6	12.45	7.2	1392
353	300	3.4	5.3	0	3.4	3.5	3.4	12.1	8.7	6.76	559.8
354	400	3.4	7.31	0	3.4	3.56	3.45	14.11	10.71	7.277777778	1032.4
355	400	4.1	1.72	0	2.7	3.27	2.75	8.52	5.82	4.57	423.9
356	300	3.4	5.22	0	3.4	3.46	3.44	12.02	8.62	6.74	661.6
357	400	3.45	8	0.1	2.95	3.6	3.1	14.5	11.55	7.46	1344
358	400	4.35	8	0.87	2.05	3.37	2.1	15.27	13.22	7.558623298	1473
359	400	4.35	8	1.11	2.05	3.56	2.05	15.51	13.46	7.69	1128.6
360	400	4.35	8	0.8	2.05	3.45	2.25	15.2	13.15	7.52	1392
361	400	4.35	8	1.08	2.05	3.56	2.08	15.48	13.43	7.67	1224.8
362	400	3.45	8	0.2	2.95	3.53	2.93	14.6	11.65	7.52	1068.8
363	400	4.35	8	1.02	2.05	3.48	2.06	15.42	13.37	7.6421092	1248
364	400	4.45	8	1.04	1.95	3.43	1.99	15.44	13.49	7.614899926	1224.8
365	400	3.45	8	0.1	2.95	3.54	3.04	14.5	11.55	7.46	1017.9
366	400	3.85	7.3	0	2.95	3.68	3.58	14.1	11.15	7.082959641	1440
367	400	4.35	8	1.08	2.05	3.53	2.05	15.48	13.43	7.67	1248
368	400	4.35	8	1.01	2.05	3.46	2.05	15.41	13.36	7.64	1550
369	400	4.45	8	1.03	1.95	3.43	2	15.43	13.48	7.61	1128.6
370	400	3.4	7.23	0	3.4	3.43	3.4	14.03	10.63	7.26	960
371	400	4.75	7.5	0	2.05	3.6	3.3	14.3	12.25	6.79	1425
372	400	3.4	7.24	0	3.4	3.44	3.4	14.04	10.64	7.26	1240
373	400	3.4	7.4	0	3.4	3.62	3.42	14.2	10.8	7.296296296	1017.9
374	400	4.25	8	1.02	2.15	3.58	2.16	15.42	13.27	7.680859081	1248
375	300	3.4	5.22	0	3.4	3.45	3.43	12.02	8.62	6.74	559.8
376	400	3.45	8	0.18	2.95	3.55	2.97	14.58	11.63	7.51	1344
377	400	4.75	7.6	0	2.05	3.44	3.04	14.4	12.35	6.807692308	1473
378	400	4.35	8	1.03	2.05	3.53	2.1	15.43	13.38	7.65	1224.8
379	400	3.45	8	0.22	2.95	3.59	2.97	14.62	11.67	7.53	1152
380	400	3.45	8	0.3	2.95	3.66	2.96	14.7	11.75	7.59	960
381	300	3.4	5.25	0	3.4	3.47	3.42	12.05	8.65	6.75	559.8
382	300	3.4	5.3	0	3.4	3.5	3.4	12.1	8.7	6.76	559.8
383	300	3.4	5.25	0	3.4	3.46	3.41	12.05	8.65	6.75	532.4
384	300	3.4	5.23	0	3.4	3.46	3.43	12.03	8.63	6.74	559.8
385	400	4.35	8	1.1	2.05	3.55	2.05	15.5	13.45	7.69	1119.7
386	400	3.4	7.31	0	3.4	3.54	3.43	14.11	10.71	7.28	1032.8
387	300	3.4	5.18	0	3.4	3.38	3.4	11.98	8.58	6.73	559.8
388	400	3.85	7.35	0	2.95	3.64	3.49	14.15	11.2	7.09	1425
389	300	3.4	5.3	0	3.4	3.54	3.44	12.1	8.7	6.76	661.6
390	300	3.4	5.2	0	3.4	3.45	3.45	12	8.6	6.73	559.8
391	400	4.1	1.75	0	2.7	3.26	2.71	8.55	5.85	4.59	508.9
392	400	4.35	8	0.95	2.05	3.42	2.07	15.35	13.3	7.6	1119.7
393	400	4.1	2.08	0	2.7	3.63	2.75	8.88	6.18	4.86	432
394	300	3.4	5.25	0	3.4	3.46	3.41	12.05	8.65	6.748554913	532.4
395	300	3.4	5.3	0	3.4	3.53	3.43	12.1	8.7	6.76	559.8
396	300	3.4	5.25	0	3.4	3.47	3.42	12.05	8.65	6.75	559.8
397	400	4.35	8	1.01	2.05	3.51	2.1	15.41	13.36	7.64	1473
398	400	3.4	7.31	0	3.4	3.51	3.4	14.11	10.71	7.28	1395
399	400	3.4	7.35	0	3.4	3.57	3.42	14.15	10.75	7.29	1119.7
400	300	3.4	5.25	0	3.4	3.49	3.44	12.05	8.65	6.75	661.6
401	400	4.35	8	0.99	2.05	3.44	2.05	15.39	13.34	7.63	1395
402	300	3.4	5.25	0	3.4	3.46	3.41	12.05	8.65	6.75	610.7
403	400	4.1	2.08	0	2.7	3.58	2.7	8.88	6.18	4.86	480
404	400	4.35	8	0.9	2.05	3.43	2.13	15.3	13.25	7.575471698	1395
405	300	3.4	5.3	0	3.4	3.5	3.4	12.1	8.7	6.76	661.6
406	300	3.4	5.25	0	3.4	3.46	3.41	12.05	8.65	6.75	661.6
407	300	3.4	5.2	0	3.4	3.42	3.42	12	8.6	6.73	661.6
408	400	3.5	8	0.05	2.9	3.36	2.91	14.45	11.55	7.4	1056
409	300	3.4	5.25	0	3.4	3.47	3.42	12.05	8.65	6.75	559.8
410	300	3.4	5.3	0	3.4	3.5	3.4	12.1	8.7	6.76	559.8
411	300	3.4	5.15	0	3.4	3.36	3.41	11.95	8.55	6.72	610.7
412	300	3.4	5.25	0	3.4	3.49	3.44	12.05	8.65	6.75	610.7
413	400	4.35	8	1.04	2.05	3.54	2.1	15.44	13.39	7.65	1224.8
414	400	4.35	8	1.07	2.05	3.55	2.08	15.47	13.42	7.6695231	1224.8
415	300	3.4	5.23	0	3.4	3.46	3.43	12.03	8.63	6.74	661.6
416	400	4.35	8	1.08	2.05	3.54	2.06	15.48	13.43	7.674981385	1395
417	400	4.35	8	0.9	2.05	3.37	2.07	15.3	13.25	7.58	1395
418	400	4.25	8	1	2.15	3.56	2.16	15.4	13.25	7.669811321	1248
419	400	4.35	8	0.8	2.05	3.46	2.26	15.2	13.15	7.52	1395
420	400	4.35	8	1.08	2.05	3.53	2.05	15.48	13.43	7.67	1152
421	400	4.35	8	0.8	2.05	3.45	2.25	15.2	13.15	7.519011407	1392
422	400	4.35	8	1	2.05	3.45	2.05	15.4	13.35	7.63	1119.7
423	300	3.4	5.22	0	3.4	3.42	3.4	12.02	8.62	6.74	508.9
424	400	3.45	6.29	0	3.35	3.44	3.35	13.09	9.74	7.02	1240
425	400	4.35	8	1.1	2.05	3.6	2.1	15.5	13.45	7.69	1395
426	400	4.35	8	1.05	2.05	3.51	2.06	15.45	13.4	7.65858209	1344
427	300	3.4	5.2	0	3.4	3.44	3.44	12	8.6	6.73	611.6
428	400	3.4	7.4	0	3.4	3.61	3.41	14.2	10.8	7.296296296	1152
429	300	3.4	5.2	0	3.4	3.44	3.44	12	8.6	6.73	661.6
430	400	4.35	8	1	2.05	3.5	2.1	15.4	13.35	7.63	1395
431	400	3.4	7.28	0	3.4	3.48	3.4	14.08	10.68	7.27	1318
432	400	3.55	5.39	0	3.25	3.44	3.25	12.19	8.94	6.72	1083
433	300	3.4	5.3	0	3.4	3.5	3.4	12.1	8.7	6.76	610.7
434	400	4.1	1.8	0	2.7	3.39	2.79	8.6	5.9	4.64	620
435	300	3.4	5.23	0	3.4	3.45	3.42	12.03	8.63	6.74	559.8
436	300	3.4	5.3	0	3.4	3.52	3.42	12.1	8.7	6.764367816	661.6
437	400	4.35	8	1	2.05	3.52	2.12	15.4	13.35	7.63	1395
438	400	4.35	8	0.95	2.05	3.45	2.1	15.35	13.3	7.603383459	1224.8
439	400	3.4	7.4	0	3.4	3.58	3.38	14.2	10.8	7.3	967
440	400	4.35	8	0.97	2.05	3.42	2.05	15.37	13.32	7.614489489	1317
441	400	3.45	8	0.12	2.95	3.47	2.95	14.52	11.57	7.47	1318
442	300	3.4	5.24	0	3.4	3.48	3.44	12.04	8.64	6.75	559.8
443	300	3.4	5.2	0	3.4	3.43	3.43	12	8.6	6.73	661.6
444	400	4.45	8	1.1	1.95	3.49	1.99	15.5	13.55	7.65	1128.6
445	300	3.4	5.25	0	3.4	3.46	3.41	12.05	8.65	6.75	559.8
446	300	3.4	5.18	0	3.4	3.38	3.4	11.98	8.58	6.73	559.8
447	400	3.45	8	0.2	2.95	3.61	3.01	14.6	11.65	7.52	1344
448	300	3.4	5.25	0	3.4	3.47	3.42	12.05	8.65	6.75	559.8
449	400	4.05	8	0.6	2.35	3.41	2.41	15	12.65	7.52	1240
450	400	4.45	8	1	1.95	3.4	2	15.4	13.45	7.59	1128.6
451	300	3.4	5.24	0	3.4	3.48	3.44	12.04	8.64	6.75	610.7
452	300	3.4	5.22	0	3.4	3.44	3.42	12.02	8.62	6.74	617
453	400	3.55	5.36	0	3.25	3.41	3.25	12.16	8.91	6.71	930
454	400	3.5	8	0.25	2.9	3.57	2.92	14.65	11.75	7.53	1056
455	400	4.35	8	1.02	2.05	3.47	2.05	15.42	13.37	7.64	1152
456	300	3.4	5.25	0	3.4	3.46	3.41	12.05	8.65	6.75	610.7
457	400	4.75	7.6	0	2.05	3.49	3.09	14.4	12.35	6.807692308	1473
458	400	3.4	7.24	0	3.4	3.44	3.4	14.04	10.64	7.26	967
459	400	4.35	8	1.1	2.05	3.6	2.1	15.5	13.45	7.69	1297.8
460	400	3.45	8	0.12	2.95	3.47	2.95	14.52	11.57	7.47	1318
461	400	3.45	8	0.06	2.95	3.41	2.95	14.46	11.51	7.43	1240
462	400	4.45	8	0.94	1.95	3.49	2.15	15.34	13.39	7.56	1318
463	300	3.4	5.25	0	3.4	3.48	3.43	12.05	8.65	6.748554913	508.9
464	300	3.4	5.3	0	3.4	3.51	3.41	12.1	8.7	6.76	559.8
465	400	4.1	1.5	0	2.7	3.04	2.74	8.3	5.6	4.38	508.9
466	400	4.25	8	0.4	2.15	3.55	2.75	14.8	12.65	7.32	1392
467	400	3.45	5.25	0	3.35	3.45	3.4	12.05	8.7	6.72	1240
468	300	3.4	5.25	0	3.4	3.49	3.44	12.05	8.65	6.75	559.8
469	400	4.35	8	1.07	2.05	3.52	2.05	15.47	13.42	7.6695231	1425
470	400	4.35	8	1.07	2.05	3.52	2.05	15.47	13.42	7.67	1425
471	300	3.4	5.26	0	3.4	3.49	3.43	12.06	8.66	6.75	508.9
472	400	3.85	7.6	0	2.95	3.67	3.27	14.4	11.45	7.15	1425
